# Supplementary material for: Composite Nanofibers as Novel Sorbents for On-Line and Off-Line Solid-Phase Extraction in Chromatographic System: A Comparison for Detection of Free Biogenic Monoamines and Their Metabolites in Plasma
Source: Molecules. 2022 Oct 17;27(20):6971. doi: 10.3390/molecules27206971 (PMC9611131; doi:10.3390/molecules27206971)
Supplement: Supplementary file 1 [file molecules-27-06971-s001.zip]

Archive with 1 entries (1 files):
- molecules-1961205-supplementary.pdf
